# Supplementary material for: The Glycan Hole Area of HIV-1 Envelope Trimers Contributes Prominently to the Induction of Autologous Neutralization
Source: J Virol. 2022 Jan 12;96(1):e01552-21. doi: 10.1128/JVI.01552-21 (PMC8754230; doi:10.1128/JVI.01552-21)
Supplement: Supplemental file 1 — Table S1<br>. Download JVI.01552-21-s0001.xlsx, XLSX file, 0.01 MB [file jvi.01552-21-s0001.xlsx]

## Sheet: ID50 week 22
Schorcht et al., The glycan hole area of HIV 1 envelope trimers contributes prominently to the induction of autologous neutralization, Journal of Virology, 2021
Supplementary file 1. ID50 values. Rabbits were immunized with the AMC011, AMC016, AMC011 ∆130∆289 and AMC016 ∆130∆289 trimers at week 22. MLV was used as a negative control.
The sera from B41 SOSIP immunized animals has been published, but were re‑analyzed alongside the other sera to generate comparable data (19).
The serum sample from animal 2295 neutralized MLV and was excluded from the analysis. The TZM-bl cell assays were performed at Amsterdam UMC.
White: ID50<40; yellow: ID50 40-100; orange: ID50 100-1000; red: ID50 1000-10000.
	virus	MLV	AMC011	AMC011 ∆289	AMC011 ∆130∆289	AMC016	AMC016 ∆289	AMC016 ∆130∆289	B41
	Tier	neg. control	1B	ND	ND	2	ND	ND	2
	Subtype		B	B	B	B	B	B	B
Immunogen	Rabbit ID/ week	wk 22	wk 22	wk 22	wk 22	wk 22	wk 22	wk 22	wk 22
AMC011 SOSIP.v5.2	2276	<20	22	37	62	<20	<20	<20	<20
	2277	<20	<20	<20	<20	<20	<20	<20	<20
	2278	<20	<20	33	21	<20	<20	<20	<20
	2279	<20	<20	<20	20	<20	<20	<20	<20
	2280	<20	<20	<20	<20	<20	<20	<20	<20
AMC011 SOSIP.v5.2 ∆130 ∆289	2281	<20	<20	61	93	<20	<20	<20	<20
	2282	<20	<20	26	46	<20	<20	<20	<20
	2283	<20	29	284	143	<20	<20	<20	<20
	2284	<20	20	106	306	<20	<20	24	<20
	2285	<20	<20	31	70	<20	<20	<20	<20
AMC016 SOSIP.v4.2	2286	<20	<20	<20	24	<20	<20	<20	<20
	2287	<20	<20	<20	<20	<20	49	23	<20
	2288	<20	<20	<20	<20	<20	<20	<20	<20
	2289	<20	<20	<20	40	26	42	121	<20
	2290	<20	<20	<20	<20	<20	<20	<20	<20
AMC016 SOSIP.v4.2 ∆130 ∆289	2291	<20	51	126	191	<20	<20	31	<20
	2292	<20	20	73	181	40	77	107	117
	2293	<20	<20	<20	30	<20	<20	<20	<20
	2294	<20	<20	58	45	32	90	106	<20
	2295	130	24	66	88	<20	95	78	259
B41 SOSIP.v4.1 R315Q	2256	<20	<20	24	21	<20*	<20	<20	20
	2257	<20	<20	<20	24	<20	<20	<20	31
	2258	<20	<20	<20	<20	<20*	<20	<20	63
	2259	<20	41	49	49	<20	<20	<20	117
	2260	<20	37	57	42	<20	<20	<20	1509
