# Supplementary material for: The Glycan Hole Area of HIV-1 Envelope Trimers Contributes Prominently to the Induction of Autologous Neutralization
Source: J Virol. 2022 Jan 12;96(1):e01552-21. doi: 10.1128/JVI.01552-21 (PMC8754230; doi:10.1128/JVI.01552-21)
Supplement: Supplemental file 2 — Table S2<br>. Download JVI.01552-21-s0002.xlsx, XLSX file, 0.02 MB [file jvi.01552-21-s0002.xlsx]

## Sheet: panel of SOSIP trimers
	Schorcht et al., The glycan hole area of HIV 1 envelope trimers contributes prominently to the induction of autologous neutralization, Journal of Virology, 2021
	Supplementary file 2. Panel of SOSIP trimers. Characteristics and autologous NAb titers for the trimers that were used in Fig. 8, Fig. 9 and Fig. 10.
	The serum sample from one animal of the AMC016 group neutralized MLV and was excluded from the analysis.
construct	subtype	Tier	SOSIP version	Tm (°C)	study	adjuvant	autologous neut (week 22)	median ID50	missing PNGS	glycan hole area (Å2)	references
AMC011	B	2	4.2	63	C0048-15	Iscomatrix	23	33	0	33
							188
							68				Schorcht, van den Kerkhof, J. Virol., 2020
							<20
							33
AMC016	B	2	4.2	63		Iscomatrix	<20	29.5	0	218
							-
					C0048-15		306				this paper
							39
							<20
AMC009	B	2	4.2	68	C0048-15	Iscomatrix	<20	20		170
							<20
							<20		0		Schorcht, van den Kerkhof, Journal of Virol., 2020
							<20
							<20
AMC018	B	2	4.2	62.2	C0048-15	Iscomatrix	40			803
							20
							59	39	N234		this paper
							20
							39
AMC008	B	1B	4.2	64	C0022-15	Iscomatrix	219	240.5	N234	1120
							299
							262				de Taeye, Cell, 2015
							272
							178
						Iscomatrix	584
							347
					C0119-15		123				Torrents de la Pena, JVI, 2018
							117
							187
B41	B	2	4.1	61.7	C0045-15	Iscomatrix	<20	1048		1641
							1560		N130
							1048		N289		de Taeye, Cell, 2015
							795
							1446
BG505	A	2	4.2	69.3	C0022-15	Iscomatrix	5353	4561		2401
							4963
							4048				de Taeye, Cell, 2015
							4561
							987
				75			878
							12542		N130
			5.2		C0022-15	Iscomatrix	18127		N241		Torrents de la Pena, JVI, 2018
							11935		N289
							6729
							>4860
							2554
			5.2		C0119-15	Iscomatrix	50				Torrents de la Pena, JVI, 2018
							<20
							494
TRJO	B		5.2	69.8	PA0064-16	Iscomatrix	817			286
							719
							260	719	0		Cottrell et al., manuscript in preparation
							20
							791
CZA97.012	C		664	68.5	PA0064-16	Iscomatrix	208		N130
							20		N234
							401	401	N295	1671	this paper
							5417		N392
							1005
DU422	C		664	63.4	PA0064-16	Iscomatrix	1052			156.22
							42
							64	42	N130		this paper
							39
							20
ZM197M	C	1B	4.2	62.6		Iscomatrix	<20	66.345	N339	155.72
							5441
					C0045-15		<20				Torrents de la Pena, JVI, 2018
							<20
							69
			5.2	69.2		Iscomatrix	1010
							152.6
					C0120-15		63.69				Torrents de la Pena, JVI, 2018
							44.52
							114.3
